# Supplementary material for: Initial Screening of Poly(ethylene glycol) Amino Ligands for Affinity Purification of Plasmid DNA in Aqueous Two-Phase Systems
Source: Life (Basel). 2021 Oct 26;11(11):1138. doi: 10.3390/life11111138 (PMC8619368; doi:10.3390/life11111138)
Supplement: Supplementary file 1 [file life-11-01138-s001.zip]

Archive with 1 entries (1 files):
- life-1414902-supplementary.pdf
